# Supplementary material for: New Calix[4]arene—Fluoresceine Conjugate by Click Approach—Synthesis and Preparation of Photocatalytically Active Solid Lipid Nanoparticles
Source: Molecules. 2022 Apr 9;27(8):2436. doi: 10.3390/molecules27082436 (PMC9028507; doi:10.3390/molecules27082436)
Supplement: Supplementary file 1 [file molecules-27-02436-s001.zip]

Archive with 1 entries (1 files):
- molecules-1660350-supplementary.pdf
